# Supplementary material for: DJ4 Targets the Rho-Associated Protein Kinase Pathway and Attenuates Disease Progression in Preclinical Murine Models of Acute Myeloid Leukemia
Source: Cancers (Basel). 2021 Sep 29;13(19):4889. doi: 10.3390/cancers13194889 (PMC8508452; doi:10.3390/cancers13194889)
Supplement: Supplementary file 1 [file cancers-13-04889-s001.zip]

Archive with 2 entries (2 files):
- Supplementary Material SF1-SF8, ST1-ST4.pdf
- Supplementary Material SF9.pptx
